# Supplementary material for: Automated T-Cell Proliferation in Lab-on-Chip Devices Integrating Microfluidics and Deep Learning-Based Image Analysis for Long-Term Experiments
Source: Biosensors (Basel). 2025 Oct 13;15(10):693. doi: 10.3390/bios15100693 (PMC12563272; doi:10.3390/bios15100693)
Supplement: Supplementary file 1 [file biosensors-15-00693-s001.zip]

Archive with 1 entries (1 files):
- biosensors-3842488-supplementary.pdf
